# Supplementary material for: A Tet-Inducible CRISPR Platform for High-Fidelity Editing of Human Pluripotent Stem Cells
Source: Genes (Basel). 2022 Dec 14;13(12):2363. doi: 10.3390/genes13122363 (PMC9777998; doi:10.3390/genes13122363)
Supplement: Supplementary file 1 [file genes-13-02363-s001.zip]

Archive with 1 entries (1 files):
- genes-2047481-supplementary.pdf
